# Supplementary material for: Frog tongue surface microstructures: functional and evolutionary patterns
Source: Beilstein J Nanotechnol. 2016 Jun 22;7:893–903. doi: 10.3762/bjnano.7.81 (PMC4979896; doi:10.3762/bjnano.7.81)
Supplement: File 1 — Slice movies through the micro-CT datasets of eight different frog species. [file Beilstein_J_Nanotechnol-07-893-s001.zip]

Archive with 8 entries (8 files):
- Supplementary_Movie_01_Bombina.mov
- Supplementary_Movie_02_Discoglossus.mov
- Supplementary_Movie_03_Ceratophrys.mov
- Supplementary_Movie_04_Litoria.mov
- Supplementary_Movie_05_Megophrys.mov
- Supplementary_Movie_06_Rana.mov
- Supplementary_Movie_07_Bufo.mov
- Supplementary_Movie_08_Oophaga.mov
